# Supplementary material for: Anisomeles indica Extracts and Their Constituents Suppress the Protein Expression of ACE2 and TMPRSS2 In Vivo and In Vitro
Source: Int J Mol Sci. 2023 Oct 11;24(20):15062. doi: 10.3390/ijms242015062 (PMC10606724; doi:10.3390/ijms242015062)
Supplement: Supplementary file 1 [file ijms-24-15062-s001.zip]

Archive with 1 entries (1 files):
- ijms-2615744-supplementary.pdf
